# Supplementary material for: A deep learning-based method enables the automatic and accurate assembly of chromosome-level genomes
Source: Nucleic Acids Res. 2024 Sep 17;52(19):e92. doi: 10.1093/nar/gkae789 (PMC11514472; doi:10.1093/nar/gkae789)
Supplement: gkae789_Supplemental_Files [file gkae789_supplemental_files.zip]

Archive with 2 entries (2 files):
- Supplemental  Tables.xlsx
- Supplemental Information.pdf
